# Supplementary material for: Comparison of Adenine-Induced Rat Models for Vascular Calcification in Chronic Kidney Disease
Source: Biology (Basel). 2025 Jul 4;14(7):814. doi: 10.3390/biology14070814 (PMC12292064; doi:10.3390/biology14070814)
Supplement: Supplementary file 1 [file biology-14-00814-s001.zip]

Archive with 1 entries (1 files):
- biology-3669907-supplementary.pdf
